# Supplementary material for: Quick and Easy Covalent Grafting of Sulfonated Dyes to CMC: From Synthesis to Colorimetric Sensing Applications
Source: Polymers (Basel). 2022 Sep 27;14(19):4061. doi: 10.3390/polym14194061 (PMC9571709; doi:10.3390/polym14194061)
Supplement: Supplementary file 1 [file polymers-14-04061-s001.zip]

Archive with 1 entries (1 files):
- polymers-1932108-supplementary.pdf
